# Supplementary material for: JAK2 V617F-Dependent Upregulation of PU.1 Expression in the Peripheral Blood of Myeloproliferative Neoplasm Patients
Source: PLoS One. 2011 Jul 18;6(7):e22148. doi: 10.1371/journal.pone.0022148 (PMC3138766; doi:10.1371/journal.pone.0022148)
Supplement: Table S1 — Patient List. Summary of clinical data and JAK2 V617F test for the 26 patients is shown. The normal range of each test is indicated in the brackets with female (F) or male (M)-specific ranges if available. Data are shown in 2 lines: upper is the data at the time of blood sampling for JAK2 V617F mutation analysis and RNA preparation, and the lower within parentheses are those upon diagnosis. Treatment indicates administration of medication or bloodletting: HU for hydroxyurea, AP for allopurinol, AS for aspirin, and BL for bloodletting at the time of blood sampling. “No” treatments indicates that the patient was diagnosed freshly and had no previous history of treatment for MPN. Time from diagnosis to blood sampling for this study is indicated in months. Other abbreviations are: PV, polycythemia vera; ET, essential thrombocythemia; AS PCR, allele-specific PCR; WBC, white blood cell; RBC, red blood cell; Hb, hemoglobin; Ht, hematocrit; and PLT, platelet. (XLS) [file pone.0022148.s002.xls]

## Sheet: Supl Table 1
Supplementary Table 1
						JAK2 V617F test
no	ID	Sex	Age	Diagnosis	Group	Mutational Burden (%) [0]	AS PCR	Direct Sequenc- ing	WBC (x109/L) [3.4~9.2]	RBC (x109/L) [F 3500~5000; M 4000~5600]	Hb (g/dL) [F 10.9~14.7; M 13.2~17.1]	Ht (%) [F 32.5~44.7; M 38.6~50.7]	PLT (x109/L) [148~352]	Treatment	month from diagnosis to blood sampling
1	M04	F	87	PV	1	87.5	+	+	22.3	7070	18.2	56.3	261	No	0
2	M01	M	38	PV	1	84.5	+	+	24.6	7540	15.8	52.7	353	BL+AS	20.7667
									(16.6)	(7720)	(23.6)	(72.1)	(200)
3	M27	M	54	PV	1	83.1	+	+	9.2	5810	12.6	41.6	878	No	0
4	M24	F	70	PV	1	75.7	+	+	12.6	4770	16.1	49.4	385	HU	44.2
									(13.7)	(7520)	(17.1)	(56.8)	(530)
5	M09	M	47	PV	1	74.7	+	+	20.7	7840	18.5	57.1	780	AS	69.0333
									(11.1)	(5630)	(17.2)	(48.5)	(603)
6	M21	M	64	PV	1	71.1	+	+	19.8	6360	13.4	46.6	416	No	0
7	M15	M	75	PV	1	70.7	+	+	18.3	7050	16.4	52.3	507	No	0
8	M16	F	59	PV	1	70.4	+	+	6.8	2840	11.2	33.4	181	HU+AS+AP	15.7
									(29.8)	(7900)	(19.5)	(60.1)	(630)
9	M05	M	71	PV	1	69.4	+	+	14.8	7040	13.5	45.4	1047	AS	63.9667
									(7.8)	(6480)	(16.1)	(50.8)	(636)
10	M18	F	61	PV	2	41.1	+	+	14.5	5390	12.4	40.8	586	HU+AS	115.333
									(13.5)	(6300)	(19.5)	(56.6)	(371)
11	M12	F	54	PV	2	18.4	+	–	10.7	6830	14.5	47.2	996	AS	16.9667
									(12.8)	(6900)	(11.9)	(41.2)	(1167)
12	M17	F	78	PV	2	18	+	–	9.5	4640	14.2	42.3	683	HU+AS	4.26667
									(11.7)	(6460)	(17.6)	(53.1)	(972)
13	M06	M	70	ET	2	45.8	+	+	8.8	3200	13.5	41.3	1037	HU+AS	65.4333
									(7.8)	(3930)	(15.6)	(45.8)	(687)
14	M25	F	50	ET	2	29.5	+	–	8.5	4470	13.8	41	727	No	0
15	M26	F	68	ET	2	28.4	+	–	6.3	4790	14.1	41.7	650	No	0
16	M11	M	60	ET	2	18.5	+	–	5.6	4260	14.1	42.2	348	HU+AS	117.733
									(7.8)	(4530)	(13.9)	(41.3)	(744)
17	M31	F	59	ET	2	15.7	+	–	6	4610	13.4	41.1	480	No	0
18	M22	F	73	ET	2	12.7	+	–	6.6	3700	12.8	37.1	550	HU	27.3
									(6.9)	(4260)	(13.5)	(40.5)	(855)
19	M30	F	85	ET	2	11.7	+	–	7.5	4670	10.9	35.9	742	AS	102.6
									(6.1)	(4020)	(12.0)	(35.7)	(670)
20	M13	F	57	ET	2	2.6	–	–	7.1	3960	14.7	42.6	374	HU+AS	118.1
									(9.4)	(4580)	(14.8)	(42.3)	(701)
21	M08	M	75	ET	3	0	–	–	7.6	4210	13.5	40.1	984	AS+AP	104.533
									(8.4)	(4330)	(14.2)	(40.5)	(803)
22	M10	M	60	ET	3	0	–	–	4.9	2970	12.7	36.5	943	HU+AS+AP	116.8
									(8.5)	(4670)	(13.5)	(39.9)	(1430)
23	M14	M	57	ET	3	0	–	–	6.3	4620	14.6	43.5	585	AS	102.9
									(5.2)	(4760)	(15.1)	(45.3)	(767)
24	M23	F	65	ET	3	0	–	–	9.7	2980	9.3	27.8	918	AS	60.2333
									(9.1)	(3640)	(11.4)	(33.6)	(626)
25	M28	F	60	ET	3	0	–	–	8.8	4320	12.9	40.1	1214	No	0
26	M29	F	46	ET	3	0	–	–	4	3420	12	36.1	700	HU+AS	73.0333
									(6.4)	(4440)	(13.3)	(39.6)	(996)
