# Supplementary material for: JAK2 V617F-Dependent Upregulation of PU.1 Expression in the Peripheral Blood of Myeloproliferative Neoplasm Patients
Source: PLoS One. 2011 Jul 18;6(7):e22148. doi: 10.1371/journal.pone.0022148 (PMC3138766; doi:10.1371/journal.pone.0022148)
Supplement: Table S2 — PCR primer sequence. The primer sequences used in this study are shown. (XLS) [file pone.0022148.s003.xls]

## Sheet: Supl Table 2
Supplementary Table 2
primer name	sequence
JAK2-ASPCR-F3	TTGGTTTTAAATTATGGAGTATATG
JAK2-ASPCR-F4	TTGGTTTTAAATTATGGAGTATATT
JAK2-ASPCR-R2	TTGCTTTCCTTTTTCACAAGA
JAK2-Frag-1F	AAGCCAAAGAGTTGTTCTAATC
JAK2-Frag-1R	GTTGAACCTGCCATAATCTC
JAK2-Seq-1R	TTACACTGACACCTAGCTGT
hJAK2-F-1F	ACTGTCGACCATGGGAATGGCCTGCCTTAC
hJAK2-F-1R	AGTGTCGACTCATCCAGCCATGTTATCCCTTAT
HA102872-F	GCCCTATGACACGGATCTATACCAA
HA102872-R	TCTCGGCGAAGCTCTCGAA
HA067805-F	GGCAGTATAATCCAAAGATGGTCAA
HA067805-R	GTCAAGGGCATATCCTACAACAAAC
HA067799-F	ACTCAACACGGGAAACCTCA
HA067799-R	AACCAGACAAATCGCTCCAC
