# Supplementary material for: JAK2 V617F-Dependent Upregulation of PU.1 Expression in the Peripheral Blood of Myeloproliferative Neoplasm Patients
Source: PLoS One. 2011 Jul 18;6(7):e22148. doi: 10.1371/journal.pone.0022148 (PMC3138766; doi:10.1371/journal.pone.0022148)
Supplement: Table S3 — PCR array data for analysis. The PCR array data from 26 MPN patients (M plus number) and 11 healthy volunteers (N plus number) are shown. We analyzed this table using a web-based tool (RT2 Profiler) provided by SABiosciences. (XLS) [file pone.0022148.s004.xls]

## Sheet: Suppl Table　3
Well	Symbol	M01	M04	M05	M09	M12	M15	M16	M17	M18	M21	M24	M27	M06	M11	M13	M22	M25	M26	M30	M31	M8	M10	M14	M23	M28	M29	N02	N03	N04	N05	N09	N11	N12	N13	N14	N15	N16
A1	A2M	30.19	28.53	29.91	28.24	27.41	28.59	31.4	29.09	30.03	31.11	29.71	29.05	28.33	27.82	28.92	30.71	27.89	29.49	29.13	28.03	28.48	28.24	26.57	27.28	28.53	29.1	27.38	26.5	28.91	26.72	29.28	29.86	26.5	26.5	26.1	28.62	27.41
A2	SH2B2	29.28	28.12	29.62	28.06	28.06	29.67	30.8	29.19	30.3	30.36	29.52	29.72	30	30.19	30.01	33.31	29.37	30.65	29.84	29.2	30.18	30.25	30.5	28.87	29.69	32.61	30.74	30.35	31.45	30.75	31.73	33.32	29.87	31.38	29.37	30.39	29.72
A3	BCL2L1	21.09	19.46	21.9	19.32	19.12	21.38	21.59	20.96	22.48	21.99	20.9	19.72	20.88	21.04	20.78	23.47	20.19	22.19	20.18	19.94	20.4	19.94	21.8	20.83	20.95	20.78	20.74	20.83	23.08	22.12	23.08	23.15	19.97	20.42	20.86	21.64	22.12
A4	CCND1	39.23	No Ct	No Ct	No Ct	No Ct	39.11	No Ct	No Ct	No Ct	39.54	No Ct	No Ct	38.65	No Ct	No Ct	No Ct	No Ct	No Ct	No Ct	No Ct	38.52	No Ct	No Ct	No Ct	No Ct	No Ct	No Ct	No Ct	No Ct	No Ct	No Ct	No Ct	No Ct	No Ct	No Ct	No Ct	No Ct
A5	CDKN1A	26.61	24.6	24.83	23.35	22.73	25.42	27.76	24.49	26.43	27.09	26.34	24.13	24.59	24.48	26.43	26.83	23.97	24.63	23.81	24.26	24.2	24.08	24.89	23.62	23.55	26.85	25.92	25.12	27.17	26.23	27.15	27.62	25.09	25.11	25.32	25.69	25.85
A6	CEBPB	23.55	22.07	23.98	22.45	22.88	23.12	25.25	24.33	24.42	24.13	23.8	23.17	24.86	24.48	24.81	27.3	24.07	25.29	24.44	23.53	25.13	24.98	25.06	24.18	24.16	26.19	24.31	24.23	25.32	24.87	25.39	26.65	23.12	23.7	23.74	24.49	24.17
A7	CRK	30.49	35.11	34.12	32.22	34.22	31.42	31.47	35.69	33.23	33.26	33.1	36.85	31.88	No Ct	33.03	38.94	35.69	33.14	39.15	32.63	30.85	32.14	34.72	33.39	34.16	38.49	No Ct	38.59	38.14	No Ct	37.85	38.48	35.34	36.7	35.32	33.35	38.26
A8	CRP	No Ct	37.59	37.25	No Ct	36.28	No Ct	No Ct	37.75	37.5	No Ct	37.81	No Ct	No Ct	No Ct	35.94	No Ct	No Ct	35.04	No Ct	36.64	36.75	No Ct	39.6	36.66	36.75	38.9	No Ct	No Ct	No Ct	38.48	38.66	No Ct	No Ct	38.06	No Ct	No Ct	No Ct
A9	CSF1R	27.29	25.16	27.14	25.52	23.81	26.37	27.94	25.41	26.56	27.65	26.35	26.03	26.22	25.35	26.19	28.14	25.66	27.06	25.46	24.75	24.81	24.97	25.14	25.18	25.52	26.78	25.71	24.4	25.17	25.13	25.94	27.33	24.28	24.14	23.8	25.05	24.5
A10	CSF2RB	23.23	22.82	23.54	22.22	21.48	23.03	24.37	23.16	23.62	23.99	23.04	23.04	23.67	24.56	23.95	26.39	23.21	24.43	24.23	22.91	23.4	24.8	24.08	23.13	23.6	25.79	24.32	23.5	24.57	24.04	24.48	25.47	22.85	22.77	22.65	23.93	23.45
A11	CXCL9	37.26	No Ct	No Ct	No Ct	No Ct	No Ct	No Ct	No Ct	No Ct	No Ct	No Ct	No Ct	No Ct	No Ct	No Ct	No Ct	No Ct	No Ct	No Ct	No Ct	No Ct	No Ct	No Ct	No Ct	No Ct	No Ct	No Ct	No Ct	No Ct	No Ct	No Ct	No Ct	No Ct	No Ct	No Ct	No Ct	No Ct
A12	EGFR	37.39	32.75	35.04	33.42	32.12	35.71	34.07	30.94	33.82	35.75	33.94	32.91	35.84	35.33	32.88	33.6	No Ct	33.11	34.95	34.8	34.13	35.47	34.12	32.46	32.42	35.82	34.98	32.56	No Ct	33.96	34.43	37.09	35.25	39.8	No Ct	No Ct	No Ct
B1	EPOR	26.94	26.65	26.72	25.64	25.27	27.45	29.42	26.9	28.53	27.73	28.08	26.75	28.06	27.13	27.69	29.92	26.65	28.06	27.15	26.57	26.63	27.13	27.02	26.3	26.94	28.93	27.45	26.83	29.03	27.89	28.42	29.12	26.4	26.18	26.9	27.31	27.28
B2	F2	36.65	37.75	38.36	35.87	36.37	35.89	36.9	37.27	37.33	36.74	35.89	38.89	37.75	39.68	36.82	No Ct	38.32	36.65	No Ct	35.83	35.34	36.21	35.2	36.36	36.99	No Ct	39.49	No Ct	39.12	37.29	No Ct	39.86	39.77	39.44	37.36	35.96	39.3
B3	F2R	27.02	25.71	26.13	24.12	24.78	26.41	28.37	25.75	27.02	28.11	27.2	25.68	24.04	27.48	27.1	29.18	25.31	24.79	25.42	25.65	25.03	25.67	27.07	25.57	25.96	28.71	28.49	27.67	28.24	27.82	28.89	29.13	27.15	26.95	26.89	26.27	28.66
B4	FAS	27.11	30.09	30.6	27.47	29.51	27.93	28.54	31.26	29.59	29.35	28.77	32.82	28.54	35.19	28.62	34.3	30.39	28.61	32.84	29.33	27.24	28.85	29.63	29.13	29.52	34.13	35	33.58	33.6	31.76	32.48	34.21	32.15	32.48	31.24	29.44	33.73
B5	FCER1A	29.2	35.26	No Ct	35.61	34.16	31.31	31.79	36.46	37.66	32.71	36.66	No Ct	31.67	No Ct	32.85	38.17	37.56	32.67	No Ct	No Ct	29.91	36.49	38.54	36.27	38.66	No Ct	No Ct	No Ct	39.09	36.21	37.05	No Ct	No Ct	No Ct	No Ct	32.85	No Ct
B6	FCGR1A	23.47	22.6	24.43	22.22	23.4	23.61	23.71	25.13	23.73	24.11	23.44	23.09	23.84	25.92	25.55	26.17	24.34	25.77	25.13	24.47	25.32	26.51	25.49	24.07	24.5	27.72	26.2	26.23	26.24	26.84	26.09	27.48	25.82	25.31	24.24	26.04	25.31
B7	ISG15	26.71	25.62	27.26	25.98	24.96	27.22	27.52	26.06	24.47	27.1	26.46	25.92	26.71	27.84	26.98	26.26	26.85	26.56	26.29	25.19	23.58	27.11	25.69	24.99	24.49	28.39	28.98	27.16	28.86	27.8	26.11	28.3	26.51	24.7	25.81	25.5	24.26
B8	GATA3	33.5	32.53	32.49	30.9	30.69	31.5	33.58	31.89	32.79	32.66	32.55	31.95	31.51	32.38	31.85	34.33	32.8	32.4	31.78	29.82	31.26	30.58	30.33	30.35	31.43	32.88	33.33	30.95	32.3	31.09	32.59	32.99	30.62	30.71	29.75	29.86	31.14
B9	GBP1	26.03	26.26	27.89	25.18	26.05	25.51	26.81	27.9	26.64	26.77	25.87	27.28	25.94	31.05	27.38	28.58	27.14	26.91	28.57	26.34	24.62	27.73	26.9	26.3	26.54	30.31	30.99	29.27	29.84	28.41	27.47	29.76	27.81	27.59	27.3	26.68	28.15
B10	GHR	37.43	No Ct	No Ct	39.48	No Ct	37.33	37.64	39.83	39.37	No Ct	38.86	No Ct	38.17	No Ct	37.71	No Ct	No Ct	No Ct	No Ct	No Ct	38.24	39.27	No Ct	39.62	No Ct	No Ct	No Ct	No Ct	No Ct	No Ct	No Ct	No Ct	No Ct	No Ct	No Ct	39.93	No Ct
B11	HMGA1	32.52	34.14	34.23	31.23	32.06	32.47	32.85	33.69	33.39	33.87	33.19	35.01	32.55	37.45	32.56	37.44	34.54	33.45	35.74	32.87	32.35	32.72	32.96	32.24	33.18	35.63	35.89	35.03	35.3	33.5	35.52	35.12	32.85	33.05	32.86	32.81	34.7
B12	IFNAR1	31.1	38.9	No Ct	37.56	37.9	34.14	32.41	No Ct	39.12	35.15	35.57	No Ct	33.98	No Ct	35.7	No Ct	38.96	35.8	No Ct	No Ct	33.54	38.26	No Ct	No Ct	No Ct	No Ct	No Ct	No Ct	No Ct	No Ct	No Ct	No Ct	No Ct	No Ct	No Ct	36.99	No Ct
C1	IFNG	31.43	31.01	31.13	29.36	29.67	30.57	31.69	31.39	30.44	31.04	30.35	31.71	29.86	31.98	30.46	32.23	31.33	30.62	31.13	30.05	29.8	29.4	29.14	28.97	30.41	31.57	31.96	29.31	30.61	30.3	32.12	30.98	30.29	29.34	29.11	29.01	30.98
C2	IFNGR1	25.04	26.32	27.9	24.94	26.75	25.49	26.42	28.02	26.96	27.23	26.12	28.33	26.6	30.09	26.72	31.35	27.53	26.66	29.72	26.93	25.69	27.23	29.08	26.71	27.64	29.54	30.16	30.37	29.96	28.88	29.31	31.49	28.79	28.57	27.92	27.37	29.83
C3	IL10RA	26.06	24.55	25.54	24.64	23.81	24.92	26.57	24.7	25.78	26.02	25.71	25.48	24.85	24.96	24.91	26.37	24.92	25.75	24.71	24.02	24.48	24.94	24.33	24.18	25.46	26.39	25.44	23.8	24.49	24.33	24.87	26.04	23.79	23.63	23.03	23.48	24.28
C4	IL20	32.99	36.12	36.39	35.09	34.08	35.35	34.87	33.74	34.3	34.87	33.93	36.03	32.08	35.36	32.99	36.28	36.93	35.46	36.55	34.28	33.46	36.69	35.05	33.87	34.1	37.57	37.82	35.79	37.83	34.44	No Ct	37.01	34.86	35.07	39.34	36.13	35.58
C5	IL2RA	30.12	31.45	30.68	29.63	30.32	29.37	31.56	31.35	30.64	31.14	30.79	31.01	29.86	33.96	29.87	33.3	31.82	30.66	32.67	28.69	30.82	29.97	29.87	28.78	31.14	32.62	33.53	30.97	32.4	30.93	31.3	32.35	30.44	30.85	29.81	29.51	31.27
C6	IL2RG	22.92	22.46	23.79	21.87	22.1	22.9	24.05	23.35	23.59	23.4	22.97	23.2	23.34	23.8	23.03	25.51	23.28	23.72	23.84	22.88	23.27	23.46	23.13	22.23	23.46	25	23.18	22.86	23.9	23.66	23.93	24.57	22.76	22.42	22.16	22.5	22.85
C7	IL4	34.61	38.96	38.29	36.27	37.78	37.13	36.41	38.75	37.89	38.61	38.82	No Ct	37.38	No Ct	37.13	No Ct	No Ct	37.76	No Ct	38.78	35.34	37.24	39.37	39.87	No Ct	No Ct	No Ct	No Ct	No Ct	39.36	No Ct	No Ct	No Ct	No Ct	No Ct	37.34	No Ct
C8	IL4R	23.98	24.27	24.62	22.88	23.93	23.89	24.01	25.14	24.78	24.49	23.96	23.81	24.41	26.79	25.05	28.09	25.33	26.03	25.86	24.53	25.96	25.62	25.5	24.53	26.64	29.45	27.07	26.48	26.8	24.95	26.87	27.5	24.58	24.72	24.9	24.82	25.69
C9	IL6ST	26.71	26.39	27.94	24.68	24.68	26.55	27.5	25.78	26.63	26.9	26.89	25.71	26.2	26.82	25.92	28.76	26.14	26.36	26.31	25.16	26.02	25.15	26.09	24.7	32.05	27.97	26.75	25.89	27.36	26.42	27.05	27.38	25.57	25.51	25.76	25.47	25.87
C10	INSR	36.63	No Ct	No Ct	38.13	38.33	37.54	37.93	No Ct	38.41	38.72	No Ct	No Ct	37.9	No Ct	38.26	No Ct	No Ct	38.56	No Ct	38.06	36	38.56	39.76	38.43	No Ct	No Ct	No Ct	No Ct	No Ct	No Ct	No Ct	No Ct	No Ct	No Ct	No Ct	38.99	No Ct
C11	IRF1	24.45	22.91	25.34	23.16	22.1	24.41	25.61	23.32	24.48	24.84	23.76	23.94	24.28	23.61	24.31	25.76	23.41	24.72	23.89	23.19	23.51	24.79	23.85	23.21	24.59	25.44	23.63	22.81	24.58	24.05	24.1	25.25	22.99	22.35	22.78	23.73	22.92
C12	IRF9	26.7	29.16	29.93	28.04	28.59	27.94	27.88	30.51	28.9	28.81	28.46	30.49	27.82	36.55	27.19	32.71	30	28.69	32.66	28.75	26.52	29.98	29.66	29.2	32.39	32.43	34.71	33.29	32.71	30.63	31.2	33.49	29.98	30.59	29.5	27.91	31.81
D1	JAK1	24.36	24.19	25.32	23.14	22.6	24.12	25.64	24.14	24.81	24.59	24.48	24.51	24.13	25.12	24.02	26.47	24.1	24.49	24.83	23.58	23.51	24.17	23.91	23.14	24.39	26.42	25.33	23.6	25.26	24.19	25.14	26.07	23.85	23.62	23.36	23.5	24.6
D2	JAK2	27.27	29.52	30.33	27.78	28.24	27.85	28.32	30.33	29.72	29.29	28.96	30.98	27.95	33.66	28.67	33.78	30.58	29.21	32.56	29.75	27.62	29.46	30.2	28.8	30.17	34.14	33.34	33.86	33.28	31.12	32.53	34.88	32.08	32.07	31.16	30.1	33.58
D3	JAK3	25.73	28.72	28.44	26.09	27.88	25.98	26.5	29.91	27.68	28.07	28.03	30.24	27.17	32.62	27.88	32.73	29.59	28.36	31.18	27.74	27.25	28.2	28.74	27.75	28.6	32.37	34.08	33.03	32.22	29.86	31.63	32.04	29.86	30.13	29.14	28.06	31.76
D4	JUN	31.59	32.7	33.43	31.52	32.7	31.7	32.29	32.88	32.08	32.45	31.86	34.1	30.69	35.48	31.52	36.02	33.92	32.49	34.2	31.03	31.45	31.06	31.7	31.71	32.89	34.88	36.08	34.9	35.07	32.96	34.05	35.53	33.59	33.59	33.69	31.73	35.02
D5	JUNB	22.57	22.58	23.77	21.31	22.82	21.96	23.75	30.52	23.62	23.84	23.07	23.22	23.28	26.16	23.98	27.74	24.12	24.39	25.31	22.65	23.78	24.61	24.17	23.73	23.71	25.93	25.95	25.62	26.56	24.98	26	27.15	25.28	24.71	24.41	24.09	25.6
D6	MMP3	36.18	37.18	36.05	36.72	35	36.1	34.73	32.71	35.41	37.08	34.12	38.26	37.45	37.21	35.08	36.7	35.74	35.19	35.8	36	35.14	37.07	35.37	36.37	36.77	37.51	36.94	No Ct	38.14	36.51	35.74	37.79	No Ct	No Ct	37.44	No Ct	38.67
D7	MPL	30.18	28.16	28.52	27.36	26.85	28.69	31.36	27.67	30.18	30.06	29.57	28.29	28.37	28.99	28.5	31.76	28.27	27.5	28.2	27.48	27.05	27.45	28.48	26.7	27.26	29.99	29.95	29.86	31.79	29.4	30.77	30.97	28.51	28.07	29.04	28.94	30.62
D8	MYC	31.6	33.63	33.21	30.55	30.77	31.64	33.09	31.52	33.05	32.09	32.59	33.94	31.77	34.23	31.05	35.23	33.07	32.45	33.75	30.49	31.6	30.37	31.56	30.12	32.03	34.36	34.61	32.6	33.74	31.72	32.82	33.25	31.04	30.81	31.07	29.6	31.98
D9	NFKB1	26.26	26.62	27.83	25.54	25.71	26.67	27.42	27.49	27.75	27.04	27.12	27.85	26.94	30.14	26.87	30.08	28.08	27.7	28.94	26.96	26.81	27.71	26.96	26.87	28.02	30.41	29.18	29.17	28.99	28	28.64	30.23	27.56	27.76	26.88	26.01	28.72
D10	NOS2	33.12	34.39	34.52	32.96	32.18	32.2	33.04	30.8	32.95	34.02	31.58	35.26	33.43	35.66	32.25	34.87	34.03	32.7	34.68	32.09	32.11	33.46	34.4	32.31	32.54	35.25	35.04	34.2	35.16	33.91	37.87	36.63	33.79	34.39	32.94	34.88	34.05
D11	NR3C1	26.12	24.95	26.57	24	23.85	25.89	26.5	24.73	25.93	25.87	25.63	24.2	25.89	25.24	25.61	27.54	25.41	26.05	25.34	24.59	25.3	25.57	25.21	24.78	25.63	26.78	25.04	24.48	25.61	25.02	25.76	26.86	24.03	23.94	23.94	24.98	24.6
D12	OAS1	26.95	25.55	27.42	25.82	24.89	26.61	25.91	25.87	24.71	26.98	25.81	26.2	25.17	28.08	26.32	25.67	26.99	26.14	26.88	25.39	24.02	25.82	26.07	25.2	26.04	27.71	28.02	26.46	27.01	26.47	25.52	28.02	25.72	24.84	25.41	25.4	24.39
E1	OSM	26.63	24.49	26.96	24.32	26.52	25.06	27.46	27.21	26.98	26.97	25.61	24.1	27.17	27.65	28.17	29.99	26.87	28.25	27.73	26.53	28.76	29.19	29.09	27.67	27.05	28.11	25.75	27.55	28.49	27.76	28.26	30.25	27.82	27.51	27.66	27.86	28.28
E2	PDGFRA	38.77	39.07	38.59	36.54	36.76	39.78	37.36	38.93	39.16	No Ct	38.97	No Ct	36.53	No Ct	No Ct	No Ct	39.53	38.45	No Ct	37.71	35.21	36.8	38.8	39.36	37	No Ct	No Ct	No Ct	No Ct	No Ct	No Ct	No Ct	No Ct	No Ct	No Ct	38.82	No Ct
E3	PIAS1	30.56	32.26	32.58	30.12	30.53	30.73	32.1	31.99	31.54	30.83	31.35	32.42	30.91	34.95	31.56	35.09	32.52	31.64	33.55	30.83	30.28	31.48	31.83	31.01	31.84	34.95	34.31	33.34	34.54	33.14	34.03	34.83	31.82	27.3	31.11	31.17	33.19
E4	PIAS2	27.24	29.31	29.55	27.68	28.82	28.44	27.72	No Ct	29.59	29.45	28.61	30.85	27.77	33.16	27.93	32.7	29.65	28.76	31.55	28.06	27.77	27.32	29.1	28.9	28.67	31.94	33.33	32.34	30.04	30.16	31.74	32.67	30.39	31.05	31.13	29.35	32.06
E5	PPP2R1A	25.49	24.72	25.78	23.86	24.01	25.02	26.61	24.92	26.02	25.67	25.57	25.22	25.39	25.22	24.92	27.23	25.34	25.6	25.3	24.07	24.62	24.82	24.69	23.73	24.9	26.74	25.45	24.52	25.2	24.8	25.32	26.11	24.07	23.87	23.6	23.9	24.67
E6	PRLR	36.64	39.41	No Ct	37.64	37.76	36.9	38.06	39.01	37.46	39.04	38.97	No Ct	38.96	No Ct	38.41	No Ct	39.14	38.34	No Ct	37.61	34.87	38.14	No Ct	36.91	No Ct	No Ct	No Ct	No Ct	No Ct	No Ct	No Ct	No Ct	No Ct	No Ct	No Ct	39.84	No Ct
E7	PTPN1	30	35.34	35.66	No Ct	33.77	30.88	31.49	34.98	34.13	32.88	33.8	36.58	32.4	No Ct	31.89	38.65	35.45	33.49	37.3	32.54	31.08	33.55	34.83	33.51	37.09	39.76	No Ct	39.26	38.89	37.04	37.14	39.47	36.74	37.9	36.18	34.59	39.31
E8	PTPRC	21.03	20.32	21.97	19.73	19.57	21.33	22.42	20.61	21.43	21.4	20.73	20.79	21.45	20.65	21.16	23.58	20.78	21.69	21.39	20.7	21.46	21.58	21.03	20.11	20.93	22.83	21.01	20.25	21.64	21.19	22.13	22.63	20.51	20.02	20.4	21	20.58
E9	SH2B1	31.26	30.69	31.77	29.96	28.65	30.34	31.45	29.98	30.96	30.9	31.12	30.62	29.91	30.68	29.4	32.59	31.03	30.45	30.87	28.92	29.55	30.08	29.56	29.06	30.68	31.89	30.06	29.12	29.93	29.46	30.71	30.88	28.25	28.46	27.6	28.42	29
E10	SIT1	28.77	27.77	28.67	26.77	26.27	28.44	29.73	26.96	28.52	28.03	28.14	28.35	27.87	26.51	26.73	28.93	27.32	28.18	27.6	26.27	28.06	27.17	26.82	25.61	27.34	28.49	27.55	25.45	27.22	27.05	27.27	28	25.76	25.71	25.6	26.17	25.9
E11	SLA2	27.08	25.41	24.76	24.34	23.59	26.23	28.66	24.83	26.99	27.22	27.04	24.99	26.01	25.06	26.27	28.67	24.62	25.54	24.72	24.79	24.84	24.84	25.35	23.5	24.41	27.24	25.72	25.07	26.91	26.18	26.89	27.22	25.16	24.85	25.55	25.45	25.72
E12	SMAD1	31.79	35.41	35.53	32.82	34.32	33.12	31.16	35.7	34.14	34.78	34.32	36.39	31.36	No Ct	33.32	39.08	34.59	32.66	36.48	33.16	30.63	33.15	33.91	32.97	34.19	37.38	No Ct	38.65	37.99	36.91	36.58	38.72	35.53	35.9	35.64	33.68	38.22
F1	SMAD2	28.55	28.25	30.18	27.22	26.49	28.74	29.48	27.75	29.2	29.01	28.09	28.76	28.38	28.2	27.68	29.61	27.89	28.33	28.79	27.33	27.84	27.73	27.76	26.67	28.02	29.4	28.58	27.89	28.72	27.66	28.93	30.2	27.74	27.25	27.12	27.17	27.81
F2	SMAD3	30.89	32.44	34.38	31.66	31.23	30.94	31.38	33.6	32.55	32.13	32.95	36.4	31.53	36.74	30.89	35.49	33.23	31.77	35.57	31.19	30.58	31.73	32.31	31.23	32.71	36.42	36.3	35.82	35.31	33.11	34.21	36.49	34.45	34.25	32.91	30.67	34.74
F3	SMAD4	29.9	31.42	33.79	30.22	30.91	31.22	31.35	32.72	32.22	31.85	32.28	34.85	31.23	35.42	30.78	35.34	32.16	31.4	34.85	30.88	30.03	31.41	32.02	31.1	32.37	36.22	35	34.93	34.52	32.53	33.85	35.78	33.61	33.36	32.73	30.49	34.08
F4	SMAD5	35.41	No Ct	No Ct	39.65	No Ct	37.4	36.86	No Ct	No Ct	38.61	No Ct	No Ct	37.4	No Ct	37.35	No Ct	No Ct	38.35	No Ct	No Ct	36.44	No Ct	No Ct	No Ct	No Ct	No Ct	No Ct	No Ct	No Ct	No Ct	No Ct	No Ct	38.31	No Ct	No Ct	38.29	No Ct
F5	SOCS1	27.97	26.35	27.63	26.9	26.88	26.68	29.21	27.44	28.45	28.91	27.4	26.94	28.31	27.68	28.81	29.89	27.74	29.37	28.02	27.83	28.17	28.72	28.19	27.08	28.07	29.91	28.33	27.37	29.38	28.31	28.75	28.96	26.85	26.69	27.69	28.02	26.63
F6	SOCS2	33.48	36.26	35.74	34.28	34.07	34.69	35.75	36.39	35.6	35.82	35.36	No Ct	34.53	No Ct	35.25	38.98	36.96	34.31	38.6	35.71	33.88	35.55	36.21	34.95	35.77	39	No Ct	No Ct	No Ct	38.39	38.58	No Ct	37.73	37.53	36.2	35.19	No Ct
F7	SOCS3	25.47	24.87	26.53	24.75	27.01	25.46	26.06	29.13	26.47	26.82	26.36	26.15	26.75	30.58	28.43	31.91	28.06	28.68	29.14	26.14	30.12	29.12	30.16	28.83	27.83	30.72	30.7	30.72	30.65	30.09	30.22	32.24	29.84	29.55	29.09	28.79	30.54
F8	SOCS4	33.58	No Ct	No Ct	No Ct	36.9	35.76	35.09	39.68	No Ct	36.74	38.06	No Ct	35.41	No Ct	36.24	No Ct	39.71	36.69	No Ct	No Ct	33.93	No Ct	No Ct	No Ct	No Ct	No Ct	No Ct	No Ct	No Ct	No Ct	No Ct	No Ct	No Ct	No Ct	No Ct	36.21	No Ct
F9	SOCS5	34.75	No Ct	No Ct	38.86	37.63	37.29	37.18	No Ct	37.98	38.34	No Ct	No Ct	38.3	No Ct	38.22	No Ct	No Ct	38.87	No Ct	39.02	36.5	39.28	No Ct	38.83	No Ct	No Ct	No Ct	No Ct	No Ct	No Ct	No Ct	No Ct	No Ct	No Ct	No Ct	No Ct	No Ct
F10	SP1	28.78	33.18	33.98	31.21	31.46	30.74	30.59	34.14	31.86	30.98	32.69	35.89	31.35	No Ct	32.06	38.88	34.8	32.26	37.51	31.65	29.91	32.66	33.71	32.56	33.66	37.82	No Ct	38.06	37.33	36.04	37.06	38.96	35.8	36.38	34.69	32.66	36.58
F11	SPI1	23.12	24.94	25.11	23.43	24.37	24.1	24.35	25.91	24.7	25.19	25.27	27.1	23.68	30.71	25.46	30.16	26.41	25.6	28.48	24.44	23.97	25.8	26.2	25.4	25.69	28.68	30.42	29.39	29.85	27.61	28.5	29.83	26.96	26.76	26.33	25.61	28.58
F12	SRC	29.61	29.59	29.74	27.81	27.49	29.13	30.56	28.63	30.11	30.71	31.11	30.53	29.74	32.66	29.77	32.83	29.01	29.6	30.34	28.38	27.79	28.49	29.15	27.86	28.38	31.59	32.49	31.13	31.82	30.11	31.61	32.5	29.62	29.44	29.37	28.54	31.14
G1	STAM	34.65	29.04	No Ct	No Ct	No Ct	38.23	37.62	No Ct	No Ct	39.08	No Ct	No Ct	No Ct	No Ct	No Ct	No Ct	No Ct	38.52	No Ct	No Ct	36.72	No Ct	No Ct	No Ct	No Ct	No Ct	No Ct	No Ct	No Ct	No Ct	No Ct	No Ct	No Ct	No Ct	No Ct	No Ct	No Ct
G2	STAT1	23.83	22.47	24.75	22.48	21.82	23.6	24.79	23.22	23.7	24.36	23.07	22.61	23.61	23.37	24.46	25.15	22.78	24.37	23.76	22.78	22.8	24.28	23.15	22.64	23	25.49	23.8	23.33	25.06	23.96	24.23	24.89	23.12	22.56	23.35	23.72	22.79
G3	STAT2	26.36	24.79	27.52	24.9	23.65	25.84	26.77	25.16	25.33	26.99	25.46	25.48	25.71	25.26	25.84	26.89	25.26	26.44	25.24	24.22	24.59	25.9	25.08	24.52	25.04	27.19	25.62	24.51	25.97	25.22	25.92	26.34	24.27	23.82	24.2	24.81	23.79
G4	STAT3	24.35	24.67	26.09	22.55	24.45	24.63	25.36	25.31	25.2	25.3	25.3	25.88	24.97	28	25.32	28.48	25.48	24.94	27.06	24.8	24.33	25.65	24.19	24.82	25.53	28.4	28	28.11	28	26.23	27.31	29.02	26.76	26.35	25.88	25.34	27.47
G5	STAT4	29.27	27.97	28.71	27.07	26.18	28.34	30.08	27.62	28.84	28.79	27.75	28.05	28.11	26.48	27.25	29.07	27.48	28.61	27.16	26.84	27.86	27.38	26.89	26.33	27.16	28.63	26.55	25.07	26.94	26.89	27.55	27.98	26.29	25.84	25.72	26.23	26.1
G6	STAT5A	25.66	25.21	26.77	24.71	24.55	25.77	26.73	25.88	26.02	26.42	26.05	26.69	26.28	27.66	26.08	28.63	25.9	26.63	27.2	25.45	25.66	26.47	26.42	25.51	26.5	28.51	24.92	26.95	27.39	26.89	27.22	28.24	26.03	25.97	25.45	25.88	26.81
G7	STAT5B	27.45	32.61	32.88	32.14	31.81	28.69	30.13	34.35	32.72	30.86	32.62	36.3	31.8	No Ct	32.59	37.99	35.03	31.34	38.31	32.71	30.88	33.94	34.99	33.4	34.72	39.09	No Ct	38.82	38.78	36.49	37.39	39.17	36.73	37	35.54	31.69	37.97
G8	STAT6	25.15	26.52	27.62	25.55	24.58	25.2	26.41	25.43	25.95	26.25	26.49	27.53	25.01	28.47	25.36	30.41	27.16	25.72	29.07	25.09	24.28	26.09	26.23	25.52	26.46	31.74	30.53	28.96	28.84	26.85	28.2	29.87	26.58	27.45	25.72	25.24	28.58
G9	STUB1	27.06	30.28	29.47	27.18	28.47	28.07	29.01	30.82	29.88	29.43	30.2	31.62	28.38	34.46	29.03	33.28	30.51	29.28	32.4	28.66	27.46	28.97	29.77	28.62	29.82	32.6	34.8	32.92	32.94	31.42	32.03	33.01	30.79	31.01	30.49	28.74	32.46
G10	TYK2	26.82	26.92	28.54	26.22	24.9	27.25	28.12	26.3	27.61	28.31	27.28	27.91	27.63	28.66	27.36	30.98	27.25	27.89	28.32	25.88	26.66	27.45	27.02	26.32	26.94	29.38	29.06	27.52	28.71	27.61	28.84	29.64	26.47	26.78	26.71	26.69	27.68
G11	USF1	27.03	26.65	27.73	25.52	24.82	26.9	28.43	26.45	27.2	27.73	27.14	28.32	26.9	27.87	27	29.72	26.78	27.14	27.95	26.17	26.2	27.34	26.79	26.05	26.7	29.03	27.87	27.02	27.9	26.78	28.02	28.76	25.73	26.02	26.32	26.54	26.53
G12	YY1	25.89	25.85	27.4	24.68	24.25	25.86	27.89	26.03	27.03	26.39	26.82	26.87	26.73	27.86	26.31	28.98	26.33	26.76	27.03	25.57	25.75	26.44	26.45	25.72	26.71	28.29	27.42	26.33	27.39	26.45	27.42	28.63	25.73	25.7	25.51	25.51	26.33
H1	B2M	19.06	18.17	18.92	16.89	17.94	19.13	20.65	19.58	19.03	20	19.55	18.61	19.3	19.28	19.31	22.09	19.34	19.21	19.19	17.85	18.65	18.31	17.93	17.18	18	20.07	21.3	18.48	21.8	20.78	21.35	20.53	18.72	18.43	17.94	19.53	19.04
H2	HPRT1	29.81	29.18	30.4	28.18	29.44	30.11	31.17	30.73	30.83	31.42	30.77	30.41	30.55	31.47	29.96	34.48	30.76	30.61	31.26	28.84	29.6	29.69	29.45	28.2	29.79	32.67	32.72	30.16	32.3	31.25	31.86	32.53	29.74	29.75	28.92	29.8	30.1
H3	RPL13A	24.14	22.97	23.41	21.53	22	23.47	25.48	22.76	23.73	23.71	23.73	23	23.48	21.56	22.16	24.66	22.84	23.69	22.45	21.26	23.26	21.74	21.97	20.96	22	23.67	22.19	20.67	22.89	22.14	22.89	23.17	21.03	21.21	20.68	21.43	21.29
H4	GAPDH	22.82	24.3	22.46	21.33	24.09	23.31	24.12	24.98	22.73	24.33	24.83	24.01	24.02	26.89	37.71	27.81	25.1	23.89	25.42	23.04	22.96	23.38	23.62	22.19	23.51	26.47	28.24	26	28.23	26.51	27.3	27.12	24.69	24.69	24	25.08	26.3
H5	ACTB	21.56	25.09	27.81	24.54	24.84	23.74	24.17	25.99	27.62	25.56	26.58	30.09	24.58	33.13	24.84	29.66	26.63	23.83	31.35	22.76	23.28	26.25	27.22	25.98	28.06	32.79	30.78	31.26	31.13	28.51	29.49	33.6	31.32	30.87	29.89	26.41	30.93
H6	HGDC	34.41	39.71	33.73	33.35	32.28	34.15	34.97	31.29	33.55	35.33	34.22	34.52	34.72	32.59	35.17	34.74	33.28	33.92	No Ct	33.98	34.3	36.01	34.26	33.89	26.33	36.16	34	35.32	34.19	34.49	34.11	35.34	34.17	35.91	34.01	34.58	35
H7	RTC	No Ct	No Ct	No Ct	35.28	No Ct	No Ct	No Ct	No Ct	No Ct	No Ct	No Ct	No Ct	No Ct	No Ct	No Ct	No Ct	No Ct	39.41	No Ct	38.52	No Ct	No Ct	No Ct	No Ct	No Ct	No Ct	No Ct	No Ct	No Ct	No Ct	35.1	No Ct	No Ct	No Ct	39.73	No Ct	No Ct
H8	RTC	No Ct	No Ct	No Ct	No Ct	No Ct	No Ct	No Ct	No Ct	No Ct	No Ct	No Ct	No Ct	No Ct	No Ct	No Ct	No Ct	No Ct	No Ct	No Ct	No Ct	No Ct	No Ct	No Ct	No Ct	29.3	No Ct	No Ct	No Ct	No Ct	No Ct	No Ct	37.46	No Ct	No Ct	No Ct	No Ct	No Ct
H9	RTC	No Ct	36.83	No Ct	No Ct	No Ct	No Ct	No Ct	No Ct	39.13	No Ct	No Ct	37.17	38.28	35.83	No Ct	No Ct	No Ct	No Ct	No Ct	No Ct	No Ct	No Ct	No Ct	39.63	26.47	No Ct	No Ct	No Ct	No Ct	No Ct	No Ct	38.81	No Ct	No Ct	No Ct	No Ct	No Ct
H10	PPC	22.6	28.29	26.33	25.36	27.73	25.34	23.08	27.89	26.76	27.15	26.91	30.97	24.46	33.7	25.13	31.16	28.97	24.82	31.99	25.98	23.44	26.19	27.93	25.7	27.28	29.66	34.92	30.14	31.62	30.38	30.41	31.54	30.54	31.88	29.99	27.53	33.08
H11	PPC	22.65	27.19	26.39	25.69	28.44	25.13	22.83	25.19	26.94	26.8	26.88	31.11	24.53	36.37	24.91	31.67	27.92	24.78	32.15	26.07	23.68	26.62	28.35	26.65	25.12	29.86	33.87	32.84	31.86	29.42	30.58	33.68	31.29	32.12	27.21	26.18	32.38
H12	PPC	22.85	27	26.21	25.6	27.32	25.16	22.61	27	23.81	26.56	26.98	30.77	24.19	35.44	24.83	31.25	27.79	24.39	32.04	26.35	23.46	26.44	28.07	26.74	26.51	29.33	32.16	34.1	33.34	29.25	30.05	32.9	30.81	32.07	28.88	27.34	32.82
